# Supplementary material for: Untargeted Metabolomics Approach for the Differentiation between Panax vietnamensis var. vietnamensis and Panax vietnamensis var. fuscidiscus
Source: Metabolites. 2023 Jun 19;13(6):763. doi: 10.3390/metabo13060763 (PMC10301110; doi:10.3390/metabo13060763)
Supplement: Supplementary file 1 [file metabolites-13-00763-s001.zip]

Archive with 1 entries (1 files):
- metabolites-2427252-supplementary.pdf
